# Supplementary material for: Antimicrobial Peptidomimetics Prevent the Development of Resistance against Gentamicin and Ciprofloxacin in Staphylococcus and Pseudomonas Bacteria
Source: Int J Mol Sci. 2023 Oct 6;24(19):14966. doi: 10.3390/ijms241914966 (PMC10573972; doi:10.3390/ijms241914966)
Supplement: Supplementary file 1 [file ijms-24-14966-s001.zip]

Archive with 1 entries (1 files):
- ijms-2602567-supplementary.pdf
